# Supplementary material for: Anthropometric Parameters and Mediterranean Diet Adherence in Preschool Children in Split-Dalmatia County, Croatia—Are They Related?
Source: Nutrients. 2021 Nov 26;13(12):4252. doi: 10.3390/nu13124252 (PMC8706144; doi:10.3390/nu13124252)
Supplement: Supplementary file 1 [file nutrients-13-04252-s001.zip]

Archive with 1 entries (1 files):
- nutrients-1485581-supplementary.pdf
